# Supplementary material for: Rationale for a 4-month, parallel-group, randomized controlled trial to assess the Feasibility and Efficacy of a Remotely delivered exercise training intervention for Hispanics/Latinos with Multiple Sclerosis (FERLA MS)
Source: Pilot Feasibility Stud. 2025 May 8;11:62. doi: 10.1186/s40814-025-01641-5 (PMC12060554; doi:10.1186/s40814-025-01641-5)
Supplement: Supplementary file 1 — Supplementary Material 1: Appendix 1 : World Health Organization Trial Registration Data Set. Appendix 2: SPIRIT 2013 Checklist: Recommended items to address in a clinical trial protocol and related documents*. [file 40814_2025_1641_MOESM1_ESM.zip]

Archive with 2 entries (2 files):
- AppendixA_WHOChecklist.12.19.24.docx
- AppendixB_SPIRITChecklist.4.7.25R2.doc
